# Supplementary material for: Amazon climatic factors driving terpene composition of Iryanthera polyneura Ducke in terra-firme forest: A statistical approach
Source: PLoS One. 2019 Nov 12;14(11):e0224406. doi: 10.1371/journal.pone.0224406 (PMC6850542; doi:10.1371/journal.pone.0224406)
Supplement: S1 Table — (XLSX) [file pone.0224406.s001.xlsx]

## Sheet: S1 Table
S1 Table. Crude data from essential oil percentage.
samples	p-Cymene	Linalool	terpinen-4-ol	p-Cymen-8-ol	α-Terpineol	δ-Elemene	α-Cubebene	Cycloisosativene	Cyclosativene	α-Ylangene	α-Copaene	β-Bourbonene	β-Elemene	β-Caryophyllene	sesqui a	γ-Elemene	Aromadendrene	α-Humulene	α-Gurjunene	α-Patchoulene	Allo-Aromadendrene	t-Muurolene	α-Amorphene	Sesqui 1	α-Elemene	α-Muurolene	β-Bisabolene	t-Cadinene	Sesqui 2	Calamenene	Valencene	α-Cadinene	α-Calacorene	Elemol	Germacrene B	Longifolene	Sesqui b	Spathulenol	Sesqui c	γ-Selinene	Guaiol	Globulol	Eremophyllene	sesqui 3	Sesqui 4	sesqui d	sesqui e	t-Muurolol	Sesqui f
22.1DS	0.08	0.4	0.43	0	0	0.36	0	0	0	0	0	0	2.57	0.28	0.38	0	0.43	0	0	0	0	1.19	0.56	0.47	1.46	0.69	0	0	2.61	0.74	0	0	0.98	4.77	0	0.3	1.86	9.46	5.5	2.28	0	0	0.75	0	1.24	5.18	1.31	5.33	2.36
22.2DS	0	0	0	0	0	1.36	0.17	0.36	1	0.13	0.47	0.64	3	0.61	1.02	0.31	0.77	0.16	0	0	0.2	3.46	1.15	0.7	1.37	3.24	0	2.63	0	1.82	0.72	0	0	1.73	0.69	0.32	2.83	5.38	4.31	1.04	0.64	1.3	0	0	1.84	4.67	1.62	5.02	2.59
22.3RS	0	0	0	0	0	0.98	0.25	1.53	4.06	0.39	0.78	1.52	3.61	0.43	1.08	0.18	0.89	0	0	0.15	0.2	4.66	1.4	1.5	1.41	4.69	0	3.09	0	2.29	0.75	0	0	1.45	0	0.3	1.69	6.58	3.85	0.65	0	1.6	0	0	1.04	3.66	1.49	3.43	1.81
22.4RS	0	0	0	0	0	1.11	0	0.23	0.62	0	0.25	0.5	3.24	0.47	0.74	0.28	0.56	0	0	0	0	2.4	1.19	0.64	1.53	2.57	0	1.02	1.37	1.99	0.7	0	1.81	2.75	0.82	0.45	3.64	6.83	5.54	1.36	1.02	1.79	0	0	2.27	6.2	1.62	6.1	3.34
22.5RS	0	0	0	0	0	1.77	0.25	0.68	1.8	0.32	0.87	1.55	4.47	0.92	1.49	0.41	1.09	0.24	0	0	0.26	4.35	1.58	0.99	1.48	4.29	0	2.77	0	2.23	0.82	0	0.93	1.56	0.85	0.286	2.332	6.859	3.87	0.625	0.486	1.191	0	0	1.417	4.685	1.417	4.206	2.162
22.6RS	0.08	0	0	0.15	0	1.08	0	0.353	1.013	0	0.247	0.717	3.288	0.53	0	0.288	0.416	0	0	0	0	2.163	1.08	0.474	1.65	2.918	0	0	2.709	2.578	0.644	0	1.013	2.758	0.909	0.324	2.659	8.127	5.14	0.837	1.042	1.695	0	0	2.002	7.577	1.402	5.22	3.234
22.7DS	0	0.07	0.076	0.085	0.079	2.665	0.327	0.656	1.736	0.401	1.23	1.597	0	1.464	1.71	0.756	1.281	0.429	0.1	0	0.388	4.481	2.446	0.939	2.009	4.627	0	2.651	0	2.802	0.881	0.694	0.636	1.356	0	0.284	2.194	4.724	3.288	0.783	0.878	1.159	0	0	0	0	1.024	3.606	1.877
22.8DS	0	0	0	0	0	0.63	0	0.188	0.555	0	0.222	0.422	2.68	0.348	0.605	0	0.576	0	0	0	0	2.314	0.844	0.606	1.01	2.184	0	1.92	0	1.306	0.749	0	0	2.056	0.398	0.437	3.79	5.834	5.66	1.283	0.498	1.559	0	0	2.092	5.464	1.516	5.695	2.95
22.9RS	0	0.193	0	0	0.144	1.25	0.171	0.374	1.071	0.186	0.473	0.634	2.791	0.931	0.953	0.396	0.511	0.313	0	0	0.162	2.91	1.62	0.688	1.599	2.94	0	2.265	0	2.728	0.697	0	0.918	2.017	1.175	0.271	2.423	7.503	4.313	0.547	0.999	1.437	0	0	1.929	5.829	1.591	5.356	3.003
22.10RS	0	0	0	0	0	0	0	0	0	0	0	0	1.758	0	0	0	0	0	0	0	0	1.373	0	0	1.001	1.948	0	0	1.752	1.579	0	0	0	2.734	0	0	2.581	10.682	5.391	0	0	0	0	0	0	8.045	5.337	3.791	0.889
22.11RS	0.057	0.158	0	0.117	0.162	1.746	0.217	0.352	0.945	0.219	0.63	0.715	3.376	1.039	0	0.546	0.904	0.284	0	0	0.209	3.578	1.96	0.824	1.868	3.369	0	2.689	0	2.112	0.697	0	0.719	2.109	1.447	0.38	3.182	4.432	4.439	1.262	1.225	1.477	0	0	2.069	5.251	1.377	5.435	0
22.12DS	0	0	0	0	0.146	0.677	0	0	0.248	0	0.174	0.233	1.837	0.426	0.442	0.28	0.442	0	0	0	0	1.899	1.013	0.403	0	1.529	0	0	1.965	1.48	0.618	0	0	2.247	1.01	0.581	4.414	5.989	6.086	1.508	1.516	1.946	0	0	3.142	5.898	2.02	7.431	3.507
22.13DS	0	0	0	0	0.162	0.849	0	0.171	0.493	0	0.393	0.261	2.08	0.698	0.73	0.381	0.7	0.168	0	0	0.184	2.888	1.378	0.545	1.304	2.33	0	0	0	1.767	0.801	0.398	0.768	1.132	1.147	0.523	4.39	6.122	5.517	1.157	1.07	1.528	0	0	3.073	5.458	1.956	6.018	2.957
22.14DS	0	0.134	0	0	0.147	0.544	0	0	0.295	0	0.204	0.188	1.465	0.506	0.553	0.283	0.403	0.104	0	0	0	1.924	0.966	0.385	1.063	1.662	0	1.583	0	1.345	0.439	0	0.478	1.191	0.98	0.402	3.765	4.532	4.686	1.171	1.241	1.521	0	0	3.077	5.036	1.904	6.456	3.131
22.15RS	0	0	0	0	0	1.249	0.174	0.3	0.819	0.174	0.519	0.459	2.175	0.907	1.11	0.48	0.728	0.235	0	0	0.216	3.161	1.622	0.534	1.608	3.072	0	2.377	0	2.033	0.675	0.418	0.721	1.349	1.367	0.374	3.259	4.57	4.284	0.942	1.289	1.31	0	0	2.807	4.941	1.78	6.123	3.112
80.1DS	0	0	0	0	0	1.005	0.318	0.342	0	0	0.4	0.297	3.238	0.635	1.48	0.502	1.098	0.112	0	0	0.275	2.645	1.315	0.865	1.758	2.994	0	1.581	0	1.345	0.751	0	0.614	1.192	1.264	0.836	4.63	8.758	6.826	1.811	0.231	2.717	0	0.847	2.134	3.565	1.374	5.548	2.634
80.2DS	0.069	0	0	0	0	1.243	0	0.368	0.394	0	0.485	0.339	3.982	0.637	1.572	0.526	1.369	0.164	0	0	0.396	3.029	1.363	0.946	1.899	3.447	0	1.581	0	1.497	0.941	0	0.552	1.153	1.027	0.974	4.531	7.306	7.524	1.882	0	2.581	0	0.982	2.143	3.26	1.46	5.669	2.688
80.3RS	0	0	0	0	0	1.424	0	1.06	1.115	0	0.749	0.544	5.341	0.731	2.118	0.492	1.275	0.338	0.224	0	0.442	3.419	1.453	0.951	1.855	4.914	0	1.659	0	1.97	0.918	0	0.652	0.838	0.915	0.552	2.546	10.412	4.631	0.906	0	2.284	0	1.08	1.194	3.13	1.357	3.671	1.898
80.4RS	0	0	0	0	0	1.222	1.858	0.524	0.555	0	0.563	0.395	4.288	0.602	0	0.461	1.453	0.161	0.168	0	0.421	3.005	1.227	1.035	1.75	3.495	0	1.847	0	1.315	0.773	0	0	0.998	0.839	0.829	4.219	8.356	6.585	1.82	0.303	2.804	0	0.988	1.732	3.398	1.395	4.896	2.402
80.5RS	0	0	0	0	0	0.867	0	0.921	0.979	0.234	0.828	0.679	5.054	0.361	2.034	0.341	2.297	0	0	0	0.391	4.156	1.167	1.367	1.151	4.643	0	2.072	0	1.098	0.969	0	0	0.562	0	0.476	2.29	5.88	5.529	1.135	0	1.766	0	0	1.051	2.212	0.748	3.446	1.625
80.6RS	0	0	0	0	0	0.759	0	0.4	0.436	0	0.32	0.348	4.191	0.458	1.31	0.384	1.167	0	0	0	0.212	2.323	0.8	0.758	1.228	2.994	0	1.629	1.076	0	0.781	0	0	1.547	0.539	0.837	4.334	8.962	7.567	2.081	0	3.233	0	0.959	1.797	3.796	1.444	5.453	2.868
80.7DS	0	0.417	0.258	0	0	1.444	0.19	0	0	0.26	0.529	0	3.902	1.525	0	1.302	0.917	0.594	0	0	0	2.634	2.355	0.755	2.21	1.546	0	2.289	0	1.889	0.298	0	0.476	2.627	3.884	0.236	2.179	8.054	5.391	3.187	0	0.855	0	0.775	1.811	6.581	1.116	5.091	2.146
80.10RS	0	0	0	0	0	0.369	0	0.499	0.574	0	0.385	0.424	3.913	0	0.898	0	1.136	0	0	0	0	2.466	0.801	1.059	0.997	2.867	0	1.364	0	0.937	0.893	0	0	1.389	0	0.794	4.117	10.896	8.667	2.03	0	3.561	0	0	1.493	3.86	1.113	4.724	2.552
80.11RS	0.098	0	0	0	0.114	1.3	0.131	0.544	0.57	0.208	0.728	0.439	4.056	0.805	2	0.591	1.892	0.193	0.219	0	0.478	3.265	1.418	1.13	2.077	3.427	0	1.783	0	1.403	0.829	0	0.505	1.024	1.064	0.936	4.587	6.553	7.47	2.115	0.259	2.799	0	0.868	1.839	3.243	1.183	5.369	2.463
80.12DS	0	0	0	0	0	0.656	0	0.229	0.259	0	0.258	0	2.735	0.495	1.117	0.464	1.1	0	0	0	0.271	2.411	1.068	0.858	1.733	2.316	0	1.794	0	1.192	1.041	0	0.482	0.743	0.979	1.167	5.424	7.576	9.125	2.338	0.291	3.011	0	0.974	2.751	3.337	1.601	6.464	2.948
80.13DS	0.103	0	0	0	0.13	0.699	0	0.196	0.229	0	0.359	0.214	2.727	0.641	1.09	0.458	1.274	0.124	0	0	0.3	2.632	1.216	0.994	1.917	2.187	0	1.625	0	1.208	0.764	0	0.456	0.788	1.265	1.029	5.601	7.407	8.309	2.383	0.27	2.986	0	0.925	2.476	3.328	1.387	6.13	2.569
80.14DS	0	0	0	0	0.131	0.675	0	0.315	0.352	0	0.482	0.239	2.711	0.627	1.453	0.469	1.385	0.227	0.158	0	0.406	2.757	1.192	1.083	1.83	2.639	0	1.52	0	1.193	1.202	0	0	0.758	1.097	0.987	5.319	7.38	8.083	2.359	0.257	2.883	0	0.97	2.317	3.302	1.354	5.836	2.548
530.2DS	0	0	0	0	0	0.836	0.326	0.961	0	0	0.352	0	3.875	0.356	0	0.352	0.973	0	0	0	0	3.627	1.179	0.743	1.243	3.563	0	2.245	0	1.835	0.946	0	0	1.43	0	0	5.064	6.337	6.338	1.325	0	0.934	1.807	0	2.227	5.412	1.4	6.061	3.284
530.3RS	0	0	0	0	0	3.11	0.426	1.348	3.454	0.663	1.589	1.02	4.724	1.41	2.023	1.038	1.712	0.337	0.32	0	0.51	6.196	2.836	1.462	2.754	6.724	0.11	3.197	0	4.004	1.539	0	0	0.523	1.325	0.248	1.848	3.457	2.991	0.385	0.145	0	0.873	0	1.05	2.591	1.055	2.671	1.503
530.4RS	0	0	0	0	0	0.951	0	0.322	0.897	0.174	0.4	0.326	3.264	0.503	0.912	0.417	0.822	0	0	0	0.213	3.195	1.243	0.76	1.586	3.305	0	1.7	1.118	1.663	0.764	0	0	1.408	0.649	0	4.646	5.597	4.903	1.188	0	0	1.725	0	1.952	4.851	1.544	5.451	3.048
530.5RS	0	0	0	0	0	3.096	0.395	0.863	2.287	0.54	1.354	0.722	4.111	1.581	2.085	1.201	1.454	0.363	0.304	0.098	0.436	5.598	4.049	1.221	3.174	6.397	0	2.59	0	4.608	1.389	0	0.9	0.685	0	0.232	2.404	1.759	2.943	0.388	0.232	0	0.875	0	1.443	2.958	1.15	3.327	1.763
530.6RS	0	0	0	0	0	1.923	0.248	0.475	1.269	0.294	0.737	0.417	3.646	1.119	1.366	0.831	0.98	0.245	0.138	0	0.332	4.162	2.342	0.841	2.096	4.458	0	2.493	0	2.519	0.938	0	0.585	1.027	1.676	0.358	3.639	3.345	4.218	0.886	0.244	0	1.219	0	2.101	4.03	1.22	5.093	2.812
530.7DS	0	0	0	0	0	1.872	0.277	0.801	2.156	0.477	1.286	0.61	3.36	1.031	1.671	0.759	1.582	0.262	0.222	0.113	0.412	5.275	2.224	1.177	2.254	5.524	0	2.9	0	2.622	1.252	0	0	0.623	1.069	0.35	2.949	3.864	3.688	0.781	0.229	1.188	0	0	1.653	3.684	0	4.384	2.345
530.8DS	0.093	0	0	0	0	0.361	0	0.274	0.791	0	0.254	0.308	3.021	0	0.529	0.204	0.691	0	0	0	0	2.373	0.655	0.646	1.24	2.315	0	0	2.762	1.14	0.775	0	0	2.187	0	0.606	4.973	5.248	7.059	1.445	0	1.014	2.26	0	1.759	5.009	1.48	5.461	3.433
530.9RS	0	0	0	0	0	1.597	0.241	0.658	1.819	0.439	1.111	0.397	3.325	1.09	1.563	0.684	1.232	0.27	0.2	0	0.411	5.324	2.431	1.299	2.327	5.785	0	2.703	0	3.513	1.4	0	0.831	0.658	1.227	0.283	2.857	4.52	3.121	0.383	0	0	0.966	0	1.464	3.615	1.373	3.575	2.194
530.10RS	0	0	0	0	0	1.38	0.166	0.374	1.055	0.216	0.529	0.286	3.735	0.843	1.08	0.661	0.913	0.214	0	0	0.276	3.648	1.618	0.925	1.956	4.024	0	2.749	0	2.608	0.988	0	0	1.165	1.378	0.481	4.353	5.464	5.192	0.896	0.279	0	1.606	0	2.172	5.197	1.621	5.162	2.976
530.11RS	0	0	0	0	0	1.009	0.129	0.24	0.69	0.155	0.369	0.229	2.925	0.73	0.918	0.583	0.718	0.199	0	0	0.24	2.864	1.45	0.756	1.641	2.964	0	1.366	0.775	1.96	0.782	0	0.766	1.231	1.273	0.469	4.931	4.939	5.219	1.09	0.331	1.628	0	0	2.323	5.289	1.567	5.789	3.236
530.12DS	0	0	0	0	0	1.393	0.167	0.356	0.991	0.219	0.522	0.371	3.458	0.791	0	0	0.618	0.191	0	0.952	0.294	3.836	1.674	0.837	1.846	3.702	0	2.862	0	2.076	0.882	0	0	1.284	1.161	0.52	4.658	4.027	5.454	1.047	0.246	1.588	0	0	2.63	4.515	1.628	6.04	3.26
530.13DS	0.103	0	0	0	0.13	0.699	0	0.196	0.229	0	0.359	0.214	2.727	0.641	0	0.458	1.274	0.124	0	0	0.3	2.632	1.216	0.994	1.917	2.187	0	1.625	0	1.208	0.764	0	0.456	0.788	1.265	1.029	5.601	7.407	8.309	2.383	0.27	2.986	0	0	2.476	3.328	1.387	6.13	2.569
530.14DS	0	0	0	0	0	1.155	0	0.249	0.698	0.19	0.436	0.252	2.627	0.684	0.883	0.528	0.816	0.174	0	0	0.25	3.272	1.585	0.747	1.48	2.967	0	1.817	0	1.935	0.826	0	0	1.399	1.266	0.553	5.065	4.076	5.791	1.314	0.35	1.011	1.717	0	0	4.738	1.762	6.926	3.623
530.15RS	0	0	0	0	0	0.821	0	0.155	0.453	0	0.253	0	2.084	0.542	0.71	0.487	0.573	0	0	0	0	2.597	1.37	0.616	1.64	2.456	0	1.203	0	2.069	0.696	0	0.611	1.159	1.258	0.561	5.401	4.496	6.077	1.117	0.228	0	1.583	0	3.556	5.333	1.944	7.513	4.118
[truncated: 10 more columns]
