# Supplementary material for: Amazon climatic factors driving terpene composition of Iryanthera polyneura Ducke in terra-firme forest: A statistical approach
Source: PLoS One. 2019 Nov 12;14(11):e0224406. doi: 10.1371/journal.pone.0224406 (PMC6850542; doi:10.1371/journal.pone.0224406)
Supplement: S2 Table — (XLSX) [file pone.0224406.s002.xlsx]

## Sheet: S2 Table
S2 Table. Biological data resulted from in vitro assays.
Sample	IC50M	IC50P	Calb	Psa	Ecoli	Efae	Sau	Smut	Ssang
22.1DS	26.65	16.8	*	*	*	*	3	*	2
22.2DS	22.66	10.99	*	*	*	*	1.5	*	2
22.3RS	20.45	14.86	*	*	*	*	1.5	*	3
22.4RS	18.65	11.08	*	*	*	*	1.5	2	3
22.5RS	21.81	14.18	*	*	*	3	0.75	*	*
22.6RS	15.87	7.611	*	*	*	*	1.5	*	2
22.7DS	21.13	16.59	*	*	*	*	3	3	2
22.8DS	19.61	10.56	*	*	*	3	1.5	*	3
22.9RS	24.2	14.58	*	*	*	*	1.5	*	*
22.10RS	31.12	22.74	*	*	*	3	3	*	*
22.11RS	17.55	22.14	*	*	*	3	3	*	*
22.12DS	22.7	13.33	*	*	*	*	3	3	2
22.13DS	25.67	18.41	*	*	*	*	1.5	*	2
22.14DS	21.97	10.13	*	*	*	*	1.5	*	2
22.15RS	24.22	16.42	*	*	*	*	3	*	2
80.1DS	32.87	11.91	*	*	*	*	3	2	2
80.2DS	12.56	13.54	*	*	*	*	1.5	2	2
80.3RS	26.93	15.13	*	*	*	*	0.75	2	2
80.4RS	13.78	15.67	*	*	*	*	3	*	2
80.5RS	24.96	12.54	*	*		*	1.5	2	2
80.6RS	12.67	15.08	*	*	*	3	0.75	2	2
80.7DS	37.68	19.43	*	*	*	*	6	*	2
80.10RS	36.97	18.53	*	*	*	3	1.5	*	2
80.11RS	9.818	10.74	*	*	*	3	1.5	*	2
80.12DS	21.4	8.825	*	*	*	3	3	*	3
80.13DS	14.82	10.95	*	*	*	*	1.5	*	2
80.14DS	30.36	11.19	*	*	*	3	1.5	*	2
530.2DS	30.49	15.23	*	*	*	*	0.75	*	2
530.3RS	20.46	8.218	*	*	*	3	1.5	*	2
530.4RS	24.97	16.68	*	*	*	*	1.5	*	2
530.5RS	27.14	9.482	*	*	*	*	1.5	*	3
530.6RS	28.34	19.49	*	*	*	3	1.5	*	3
530.7DS	27.74	6.465	*	*	*	3	1.5	*	2
530.8DS	27.98	13.29	*	*	*	3	0.75	*	2
530.9RS	28.54	10.5	*	*	*	*	1.5	3	2
530.10RS	30.05	14.77	*	*	*	*	0.75	*	1
530.11RS	23.11	10.73	*	*	*	3	1.5	*	2
530.12DS	28.66	18.69	*	*	*	3	0.75	*	*
530.13DS	29.18	8.88	*	*		*	1.5	*	*
530.14DS	33.62	12.8	*	*	*	3	0.75	*	2
530.15RS	33.58	9.524	*	*	*	3	1.5	3	1
