# Supplementary material for: Amazon climatic factors driving terpene composition of Iryanthera polyneura Ducke in terra-firme forest: A statistical approach
Source: PLoS One. 2019 Nov 12;14(11):e0224406. doi: 10.1371/journal.pone.0224406 (PMC6850542; doi:10.1371/journal.pone.0224406)
Supplement: S3 Table — (XLSX) [file pone.0224406.s003.xlsx]

## Sheet: S3 Table
S3 Table. Climate data from site of plant collection.
Sample	Prec	TempMax	TempMin	Insol	Evap	Temp	Umid Rel	Vel Vento
22.1DS	0	35.5	26.3	9.6	5	30.1	66.75	2
22.2DS	29	33	24.5	5.3	1.5	28.44	80	1.33333
22.3RS	2.4	32.1	25.3	5.8	1.3	28.1	85.25	2
22.4RS	0.6	35.1	25.5	6.7	3	29.1	79.25	1.33333
22.5RS	5	29.7	24.7	0.9	2	26.38	89.5	1.66667
22.6RS	3.4	29.9	24.7	0	1	26.34	92.5	0.333333
22.7DS	0	35.7	25.3	10.3	6	29.74	67.75	0.333333
22.8DS	0.4	36.3	24.9	9.9	2.5	30.38	69.5	1.66667
22.9RS	15.4	32.1	24.5	0.7	0.5	26.3	95	1.66667
22.10RS	24.1	32.7	21.5	8.3	1.6	27.1	76.25	1.66667
22.11RS	7.2	32.5	24	8.9	1	28.08	72	2
22.12DS	3.2	32.1	22.6	8.4	1.7	27.32	74.25	1.33333
22.13DS	0	36.6	26.4	9.7	7	31.14	58.5	2
22.14DS	0.7	29.1	23.4	0.1	4.2	25.48	93	0.333333
22.15RS	7.8	33.1	24.8	4.2	3	27.48	89	1.33333
80.1DS	0	35.5	26.3	9.6	5	30.1	66.75	2
80.2DS	29	33	24.5	5.3	1.5	28.44	80	1.33333
80.3RS	2.4	32.1	25.3	5.8	1.3	28.1	85.25	2
80.4RS	0.6	35.1	25.5	6.7	3	29.1	79.25	1.33333
80.5RS	5	29.7	24.7	0.9	2	26.38	89.5	1.66667
80.6RS	3.4	29.9	24.7	0	1	26.34	92.5	0.333333
80.7DS	0	35.7	25.3	10.3	6	29.74	67.75	0.333333
80.10RS	15.4	32.1	24.5	0.7	0.5	26.3	95	1.66667
80.11RS	24.1	32.7	21.5	8.3	1.6	27.1	76.25	1.66667
80.12DS	7.2	32.5	24	8.9	1	28.08	72	2
80.13DS	3.2	32.1	22.6	8.4	1.7	27.32	74.25	1.33333
80.14DS	0	36.6	26.4	9.7	7	31.14	58.5	2
530.2DS	29	33	24.5	5.3	1.5	28.44	80	1.33333
530.3RS	2.4	32.1	25.3	5.8	1.3	28.1	85.25	2
530.4RS	0.6	35.1	25.5	6.7	3	29.1	79.25	1.33333
530.5RS	5	29.7	24.7	0.9	2	26.38	89.5	1.66667
530.6RS	3.4	29.9	24.7	0	1	26.34	92.5	0.333333
530.7DS	0	35.7	25.3	10.3	6	29.74	67.75	0.333333
530.8DS	0.4	36.3	24.9	9.9	2.5	30.38	69.5	1.66667
530.9RS	15.4	32.1	24.5	0.7	0.5	26.3	95	1.66667
530.10RS	24.1	32.7	21.5	8.3	1.6	27.1	76.25	1.66667
530.11RS	7.2	32.5	24	8.9	1	28.08	72	2
530.12DS	3.2	32.1	22.6	8.4	1.7	27.32	74.25	1.33333
530.13DS	0	36.6	26.4	9.7	7	31.14	58.5	2
530.14DS	0.7	29.1	23.4	0.1	4.2	25.48	93	0.333333
530.15RS
